# Supplementary material for: Risk perception and precautionary health behavior toward COVID-19 among health professionals working in selected public university hospitals in Ethiopia
Source: PLoS One. 2020 Oct 29;15(10):e0241101. doi: 10.1371/journal.pone.0241101 (PMC7595387; doi:10.1371/journal.pone.0241101)
Supplement: S1 Dataset — (XLS) [file pone.0241101.s002.xls]

## Sheet: COVID data_PLOS
Sex	Age	Educational	Profession	Institution	Occupational	Residence	Contacts	Govt_strategy	Scientist_understanding	Perc_infected	Perc_seriousness	Per_death	Per_difficulty	Per_ethiopiancontact	Per_presentareacontract	Per_familycontract	Threat_COVID	Threat_HIV	Threat_commoncold	Threat_malaria	Threat_TB	Severity_COVID	Severity_HIV	Severity_commoncold	Severity_malaria	Severity_TB	Perc_selfefficacy	Avoid_sneezing	Avoid_gathering	Avoid_touchingbody	wash_hands	Avoid_sick	Avoid_publicplace	stay_home	Avoid_travel	alcohol_disinfectant	Avoid_spitting	wearing_mask	wearing_glove	impact_illness	impact_illness_2	information_frequency	BehaviouralResponse	Total_riskPerception	CategorizedAge
1	28	2	1	1	2	1	1	5	1	5	4	3	3	4	3	3	4	5	5	1	3	3	5	3	1	5	3	5	5	5	5	5	5	5	5	5	5	5	5	3	3	5	60	33	2
1	28	2	1	1	2	1	1	5	1	5	4	3	3	4	3	3	4	5	5	1	3	3	5	3	1	5	3	5	5	5	5	5	5	5	5	5	5	5	5	3	3	5	60	25	2
1	28	2	3	5	2	1	1	5	1	5	4	3	3	4	3	3	1	5	5	1	3	3	5	3	1	5	3	5	5	5	5	5	5	5	5	5	5	5	5	3	3	5	29	25	2
1	48	3	3	2	2	1	1	5	3	4	3	1	2	3	2	4	5	5	5	5	5	5	3	4	3	2	4	5	5	4	5	5	5	4	5	5	5	5	5	2	2	5	58	19	3
1	48	3	3	3	2	1	1	5	3	4	3	1	2	3	2	4	5	5	5	5	5	5	3	4	3	2	4	5	5	4	5	5	5	4	5	5	5	5	5	2	2	5	58	19	3
1	26	3	3	1	2	1	1	5	3	4	3	1	2	3	2	4	3	5	5	5	5	5	3	4	3	2	4	5	5	4	5	5	5	4	5	5	5	5	5	2	2	5	29	19	2
2	33	3	2	4	1	1	1	3	5	1	1	1	1	4	3	3	4	4	4	4	4	5	4	5	5	5	4	5	5	5	5	5	4	5	5	5	5	5	2	1	1	5	49	32	2
2	33	3	4	4	1	1	1	3	5	1	1	1	1	4	3	3	4	4	4	4	4	5	4	5	5	5	4	5	5	5	5	5	4	5	5	5	5	5	2	1	1	5	56	14	2
2	33	3	4	5	1	1	1	3	5	1	1	1	1	4	3	3	4	4	4	4	4	5	4	5	5	5	4	5	5	5	5	5	4	5	5	5	5	5	2	1	1	5	56	14	2
1	28	2	1	1	2	1	1	3	5	5	5	5	5	5	4	2	2	5	4	4	5	2	4	4	5	3	5	4	4	5	5	4	3	5	5	5	4	5	3	5	5	5	52	31	2
1	28	2	1	6	2	1	1	3	5	5	5	5	5	5	4	2	2	5	4	4	5	2	4	4	5	3	5	4	4	5	5	4	3	5	5	5	4	5	3	5	5	5	52	31	2
1	28	2	1	4	2	1	1	3	5	5	5	5	5	5	4	2	2	5	4	4	5	2	4	4	5	3	5	4	4	5	5	4	3	5	5	5	4	5	3	5	5	5	49	28	2
1	38	3	4	6	1	1	1	2	1	5	3	3	5	5	3	1	5	5	4	3	4	5	3	4	1	4	1	5	4	3	5	5	5	4	5	5	5	4	2	5	5	5	52	25	3
1	38	3	3	4	1	1	1	2	1	5	3	3	5	5	3	1	5	5	4	3	4	5	3	4	1	4	1	5	4	3	5	5	5	4	5	5	5	4	2	5	5	5	52	25	3
1	38	3	3	4	1	1	1	2	1	5	3	3	5	5	3	1	3	5	4	3	4	5	3	4	1	4	1	5	4	3	5	5	5	4	5	5	5	4	2	5	5	5	45	25	3
1	38	3	3	1	1	1	0	5	2	4	4	4	4	2	2	2	5	5	5	1	3	4	2	3	2	4	3	4	5	4	5	4	3	4	5	4	5	5	3	4	4	5	51	22	3
1	38	3	4	1	1	1	0	5	2	4	4	4	4	2	2	2	5	5	5	1	3	4	2	3	2	4	3	4	5	4	5	4	3	4	5	4	5	5	3	4	4	5	51	22	3
1	38	3	1	6	1	1	0	5	2	4	4	4	4	2	2	2	3	5	5	1	3	4	2	3	2	4	3	4	5	4	5	4	3	4	5	4	5	5	3	4	4	5	32	22	3
1	36	3	4	1	2	1	1	4	3	4	4	4	5	2	2	1	5	4	5	5	4	2	5	3	3	1	5	5	5	5	5	5	5	3	1	5	5	4	2	5	5	4	45	31	3
1	27	3	2	5	1	1	1	4	4	5	4	2	2	5	3	4	5	4	5	5	5	1	5	5	4	4	4	4	5	4	4	4	5	4	5	4	5	3	3	2	2	5	50	25	2
1	27	3	2	1	1	1	1	4	4	5	4	2	2	5	3	4	5	4	5	5	5	1	5	5	4	4	4	4	5	4	4	4	5	4	5	4	5	3	3	2	2	5	50	25	2
1	27	3	2	4	1	1	1	4	4	5	4	2	2	5	3	4	3	4	5	5	5	1	5	5	4	4	4	4	5	4	4	4	5	4	5	4	5	3	3	2	2	5	32	25	2
1	36	3	2	6	2	1	1	4	3	4	4	4	5	2	2	1	5	4	5	5	4	2	5	3	3	1	5	5	5	5	5	5	5	3	1	5	5	4	2	5	5	4	50	22	3
1	36	3	1	2	2	1	1	4	3	4	4	4	5	2	2	1	5	4	5	5	4	2	5	3	3	1	5	5	5	5	5	5	5	3	1	5	5	4	2	5	5	4	50	22	3
2	26	3	4	5	1	1	1	4	3	5	3	3	2	1	3	3	5	5	5	1	1	5	3	5	3	4	2	5	5	2	4	3	5	5	5	5	5	5	1	2	2	5	50	20	2
2	26	3	2	1	1	1	1	4	3	5	3	3	2	1	3	3	5	5	5	1	1	5	3	5	3	4	2	5	5	2	4	3	5	5	5	5	5	5	1	2	2	5	50	20	2
2	26	3	3	2	1	1	1	4	3	5	3	3	2	1	3	3	1	5	5	1	1	5	3	5	3	4	2	5	5	2	4	3	5	5	5	5	5	5	1	2	2	5	30	20	2
1	26	3	2	1	3	1	2	5	2	2	2	2	4	2	2	3	5	3	1	2	3	2	1	3	2	4	4	5	5	4	4	5	3	2	5	4	5	3	3	4	4	5	43	32	2
1	39	3	1	4	1	1	1	5	1	2	2	1	4	4	4	1	5	1	4	4	1	2	4	2	1	5	3	5	5	4	5	5	5	3	5	5	4	2	1	4	4	5	49	28	3
2	24	2	1	4	1	1	1	5	4	5	4	3	5	3	3	3	2	5	5	1	5	3	4	5	4	2	4	5	5	3	4	5	4	4	3	4	5	5	3	5	5	5	50	26	1
2	24	2	1	6	1	1	1	5	4	5	4	3	5	3	3	3	2	5	5	1	5	3	4	5	4	2	4	5	5	3	4	5	4	4	3	4	5	5	3	5	5	5	50	26	1
2	24	2	1	5	1	1	1	5	4	5	4	3	5	3	3	3	2	5	5	1	5	3	4	5	4	2	4	5	5	3	4	5	4	4	3	4	5	5	3	5	5	5	34	26	1
1	31	3	1	3	1	1	1	5	3	3	5	3	1	5	5	3	2	5	3	4	5	3	3	5	3	5	4	5	5	3	5	5	5	4	5	4	4	3	2	1	1	5	50	25	2
1	31	3	1	6	1	1	1	5	3	3	5	3	1	5	5	3	2	5	3	4	5	3	3	5	3	5	4	5	5	3	5	5	5	4	5	4	4	3	2	1	1	5	50	25	2
1	31	3	2	2	1	1	1	5	3	3	5	3	1	5	5	3	2	5	3	4	5	3	3	5	3	5	4	5	5	3	5	5	5	4	5	4	4	3	2	1	1	5	31	25	2
1	28	3	1	6	2	1	1	4	3	3	3	2	2	2	2	3	5	4	3	4	4	4	3	3	3	4	4	5	5	3	4	5	4	4	5	5	5	4	1	2	2	5	47	21	2
1	31	3	1	2	1	1	1	5	3	3	5	3	1	2	3	3	1	5	3	5	5	3	3	5	3	5	4	5	5	3	5	5	5	4	5	4	4	3	2	1	1	5	50	20	2
1	31	3	3	4	1	1	1	5	3	3	5	3	1	2	3	3	1	5	3	5	5	3	3	5	3	5	4	5	5	3	5	5	5	4	5	4	4	3	2	1	1	5	50	20	2
1	31	3	1	6	1	1	1	5	3	3	5	3	1	2	3	3	1	5	3	5	5	3	3	5	3	5	4	5	5	3	5	5	5	4	5	4	4	3	2	1	1	5	34	20	2
1	39	3	2	5	1	1	1	5	1	2	2	1	4	4	4	1	5	1	4	4	1	2	4	2	1	5	3	5	5	4	5	5	5	3	5	5	4	2	1	4	4	5	49	18	3
1	39	3	1	6	1	1	1	5	1	2	2	1	4	4	4	1	5	1	4	4	1	2	4	2	1	5	3	5	5	4	5	5	5	3	5	5	4	2	1	4	4	5	49	18	3
1	31	3	3	4	1	1	1	5	3	3	5	3	1	2	2	1	5	5	3	1	3	5	3	5	3	4	4	5	5	3	5	5	5	4	5	4	4	3	2	1	1	5	50	17	2
1	28	3	2	1	2	1	1	4	3	3	3	2	2	2	2	3	5	4	3	4	4	4	3	3	3	4	4	5	5	3	4	5	4	4	5	5	5	4	1	2	2	5	50	17	2
1	31	3	2	1	1	1	1	5	3	3	5	3	1	2	2	1	5	5	3	1	3	5	3	5	3	4	4	5	5	3	5	5	5	4	5	4	4	3	2	1	1	5	50	17	2
1	28	3	1	3	2	1	1	4	3	3	3	2	2	2	2	3	5	4	3	4	4	4	3	3	3	4	4	5	5	3	4	5	4	4	5	5	5	4	1	2	2	5	50	17	2
1	27	3	2	1	3	1	2	5	2	2	2	2	4	2	2	3	5	3	1	2	3	2	1	3	2	4	4	5	5	4	4	5	3	2	5	4	5	3	3	4	4	5	48	17	2
1	28	3	1	3	3	1	2	5	2	2	2	2	4	2	2	3	5	3	1	2	3	2	1	3	2	4	4	5	5	4	4	5	3	2	5	4	5	3	3	4	4	5	48	17	2
1	31	3	2	1	1	1	1	5	3	3	5	3	1	2	2	1	1	5	3	1	3	5	3	5	3	4	4	5	5	3	5	5	5	4	5	4	4	3	2	1	1	5	32	17	2
1	29	3	1	3	2	1	1	5	4	5	5	5	5	5	3	5	2	5	1	5	1	5	5	4	4	4	5	4	5	4	5	5	2	1	5	5	5	3	2	5	5	5	46	33	2
1	29	3	1	1	2	1	1	5	4	5	5	5	5	5	3	5	2	5	1	5	1	5	5	4	4	4	5	4	5	4	5	5	2	1	5	5	5	3	2	5	5	5	46	33	2
1	29	3	1	4	2	1	1	5	4	5	5	5	5	5	3	5	2	5	1	5	1	5	5	4	4	4	5	4	5	4	5	5	2	1	5	5	5	3	2	5	5	5	31	33	2
1	23	2	1	4	2	1	1	3	1	5	3	5	5	2	2	2	4	5	5	5	5	1	5	3	1	5	2	5	4	2	5	5	1	1	5	5	3	5	5	5	5	5	43	32	1
1	23	2	1	6	2	1	1	3	1	5	3	5	5	2	2	2	4	5	5	5	5	1	5	3	1	5	2	5	4	2	5	5	1	1	5	5	3	5	5	5	5	5	46	24	1
1	23	2	3	3	2	1	1	3	1	5	3	5	5	2	2	2	4	5	5	5	5	1	5	3	1	5	2	5	4	2	5	5	1	1	5	5	3	5	5	5	5	5	46	24	1
1	30	4	4	1	2	1	1	1	3	3	2	2	3	3	4	3	5	5	3	2	5	2	3	3	3	5	4	4	5	4	5	5	5	1	2	5	4	3	3	3	3	5	47	21	2
1	30	4	4	5	2	1	1	1	3	3	2	2	3	3	4	3	5	5	3	2	5	2	3	3	3	5	4	4	5	4	5	5	5	1	2	5	4	3	3	3	3	5	46	20	2
1	30	4	3	2	2	1	1	1	3	3	2	2	3	3	4	3	5	5	3	2	5	2	3	3	3	5	4	4	5	4	5	5	5	1	2	5	4	3	3	3	3	5	46	20	2
1	26	2	1	3	1	1	1	5	1	5	4	4	2	3	4	3	5	4	4	5	4	4	4	2	1	4	3	5	4	3	5	5	3	2	5	5	4	3	2	2	2	5	43	32	2
1	32	3	4	1	2	1	1	2	2	4	3	3	3	4	3	4	5	4	4	3	4	3	4	3	2	2	4	5	4	4	4	5	4	3	4	5	5	3	1	3	3	4	49	28	2
1	26	2	2	6	1	1	1	5	1	5	4	4	2	3	4	3	5	4	4	5	4	4	4	2	1	4	3	5	4	3	5	5	3	2	5	5	4	3	2	2	2	5	46	25	2
1	26	2	1	4	1	1	1	5	1	5	4	4	2	3	4	3	1	4	4	5	4	4	4	2	1	4	3	5	4	3	5	5	3	2	5	5	4	3	2	2	2	5	34	25	2
2	25	2	1	4	1	1	1	5	4	5	5	1	2	5	4	2	4	5	1	5	1	1	5	4	4	4	5	5	5	3	5	4	4	5	3	5	5	3	1	2	2	5	48	24	2
2	25	2	1	5	1	1	1	5	4	5	5	1	2	5	4	2	4	5	1	5	1	1	5	4	4	4	5	5	5	3	5	4	4	5	3	5	5	3	1	2	2	5	48	24	2
2	25	2	2	6	1	1	1	5	4	5	5	1	2	5	4	2	3	5	1	5	1	1	5	4	4	4	5	5	5	3	5	4	4	5	3	5	5	3	1	2	2	5	48	24	2
1	32	3	1	6	2	1	1	2	2	4	3	3	3	4	3	4	5	4	4	3	4	3	4	3	2	2	4	5	4	4	4	5	4	3	4	5	5	3	1	3	3	4	47	24	2
1	32	3	1	2	2	1	1	2	2	4	3	3	3	4	3	4	5	4	4	3	4	3	4	3	2	2	4	5	4	4	4	5	4	3	4	5	5	3	1	3	3	4	47	24	2
1	32	3	2	4	1	1	1	4	2	3	4	4	2	2	2	3	2	3	4	2	3	4	2	3	2	1	4	4	4	3	5	4	5	4	4	4	4	3	3	2	2	5	47	20	2
1	32	3	2	1	1	1	1	4	2	3	4	4	2	2	2	3	2	3	4	2	3	4	2	3	2	1	4	4	4	3	5	4	5	4	4	4	4	3	3	2	2	5	47	20	2
1	32	3	3	1	1	1	1	4	2	3	4	4	2	2	2	3	2	3	4	2	3	4	2	3	2	1	4	4	4	3	5	4	5	4	4	4	4	3	3	2	2	5	34	20	2
1	24	2	1	1	2	1	1	3	1	5	3	5	5	2	3	3	3	5	5	5	5	5	5	2	1	5	1	5	4	4	5	5	1	1	2	5	3	5	4	5	5	5	49	32	1
1	28	2	2	6	2	1	1	4	1	5	5	2	1	4	5	4	2	5	3	5	5	1	3	4	1	5	3	5	5	3	4	3	2	2	5	4	5	2	3	1	1	5	43	32	2
1	24	2	3	1	3	1	1	3	2	5	4	3	4	3	4	3	5	5	5	4	5	5	5	1	2	4	3	4	4	4	5	5	3	5	5	4	5	3	1	4	5	5	45	31	1
1	24	2	1	1	3	1	1	3	2	5	4	3	4	3	4	3	5	5	5	4	5	5	5	1	2	4	3	4	4	4	5	5	3	5	5	4	5	3	1	4	5	5	48	26	1
1	24	2	3	2	3	1	1	3	2	5	4	3	4	3	4	3	5	5	5	4	5	5	5	1	2	4	3	4	4	4	5	5	3	5	5	4	5	3	1	4	5	5	48	26	1
1	24	2	1	6	2	1	1	3	1	5	3	5	5	2	3	3	3	5	5	5	5	5	5	2	1	5	1	5	4	4	5	5	1	1	2	5	3	5	4	5	5	5	44	26	1
1	24	2	4	1	2	1	1	3	1	5	3	5	5	2	3	3	3	5	5	5	5	5	5	2	1	5	1	5	4	4	5	5	1	1	2	5	3	5	4	5	5	5	44	26	1
1	28	2	3	1	2	1	1	4	1	5	5	2	1	4	5	4	2	5	3	5	5	1	3	4	1	5	3	5	5	3	4	3	2	2	5	4	5	2	3	1	1	5	43	26	2
1	28	2	2	1	2	1	1	4	1	5	5	2	1	4	5	4	2	5	3	5	5	1	3	4	1	5	3	5	5	3	4	3	2	2	5	4	5	2	3	1	1	5	43	26	2
1	40	2	1	1	1	1	1	5	4	4	4	3	3	5	4	2	5	4	4	1	5	5	4	5	4	5	4	3	4	3	4	4	4	5	5	5	4	4	2	3	3	5	47	25	3
1	40	2	1	1	1	1	1	5	4	4	4	3	3	5	4	2	5	4	4	1	5	5	4	5	4	5	4	3	4	3	4	4	4	5	5	5	4	4	2	3	3	5	47	25	3
1	40	2	2	5	1	1	1	5	4	4	4	3	3	5	4	2	2	4	4	1	5	5	4	5	4	5	4	3	4	3	4	4	4	5	5	5	4	4	2	3	3	5	34	25	3
1	31	2	1	2	1	2	1	4	2	3	3	2	5	4	3	3	5	5	3	5	5	4	3	4	2	2	4	4	5	2	5	4	4	5	5	5	3	2	2	5	5	5	43	32	2
1	31	2	3	4	1	2	1	4	2	3	3	2	5	5	4	2	5	5	3	5	5	5	3	3	2	4	4	4	5	2	5	4	4	5	5	5	3	2	2	5	5	5	45	31	2
1	31	2	1	1	1	2	1	4	2	3	3	2	5	5	4	2	5	5	3	5	5	5	3	3	2	4	4	4	5	2	5	4	4	5	5	5	3	2	2	5	5	5	46	24	2
1	31	2	4	4	1	2	1	4	2	3	3	2	5	5	4	2	5	5	3	5	5	5	3	3	2	4	4	4	5	2	5	4	4	5	5	5	3	2	2	5	5	5	46	24	2
1	31	2	2	4	1	2	1	4	2	3	3	2	5	4	3	3	5	5	3	5	5	4	3	4	2	2	4	4	5	2	5	4	4	5	5	5	3	2	2	5	5	5	46	23	2
1	31	2	4	5	1	2	1	4	2	3	3	2	5	4	3	3	5	5	3	5	5	4	3	4	2	2	4	4	5	2	5	4	4	5	5	5	3	2	2	5	5	5	46	23	2
1	32	3	2	6	1	1	1	3	2	5	4	2	1	4	3	4	2	4	4	3	4	1	4	1	2	3	3	5	4	4	3	4	4	4	5	5	5	1	1	1	1	5	45	23	2
1	32	3	2	1	1	1	1	3	2	5	4	2	1	4	3	4	2	4	4	3	4	1	4	1	2	3	3	5	4	4	3	4	4	4	5	5	5	1	1	1	1	5	45	23	2
1	28	3	1	4	1	1	1	3	3	4	4	3	3	1	5	3	4	3	4	1	3	2	3	3	3	5	4	5	5	4	4	4	4	3	5	5	3	1	1	3	3	4	44	23	2
1	28	3	1	4	1	1	1	3	3	4	4	3	3	1	5	3	4	3	4	1	3	2	3	3	3	5	4	5	5	4	4	4	4	3	5	5	3	1	1	3	3	4	44	23	2
1	28	3	1	2	1	1	1	3	3	4	4	3	3	1	5	3	2	3	4	1	3	2	3	3	3	5	4	5	5	4	4	4	4	3	5	5	3	1	1	3	3	4	44	23	2
1	32	3	4	4	1	1	1	3	2	5	4	2	1	4	3	4	2	4	4	3	4	1	4	1	2	3	3	5	4	4	3	4	4	4	5	5	5	1	1	1	1	5	47	21	2
1	33	3	1	4	2	1	1	3	4	2	5	4	2	2	2	2	2	4	5	5	5	3	5	5	4	5	4	5	5	2	5	5	4	1	5	4	4	2	1	2	2	5	43	19	2
1	33	3	2	4	2	1	1	3	4	2	5	4	2	2	2	2	2	4	5	5	5	3	5	5	4	5	4	5	5	2	5	5	4	1	5	4	4	2	1	2	2	5	43	19	2
1	33	3	3	3	2	1	1	3	4	2	5	4	2	2	2	2	1	4	5	5	5	3	5	5	4	5	4	5	5	2	5	5	4	1	5	4	4	2	1	2	2	5	34	19	2
1	34	3	1	1	1	1	1	4	5	2	2	2	2	3	3	2	2	5	4	5	5	0	4	4	5	5	4	5	5	2	4	5	5	5	4	4	3	3	1	2	2	5	43	32	2
1	36	3	1	3	2	1	1	5	3	4	3	3	2	3	3	2	4	4	4	5	4	4	4	4	3	5	3	4	5	3	4	4	3	4	4	5	3	4	1	2	2	5	49	28	3
1	29	2	1	3	2	1	1	3	3	5	5	3	4	5	4	2	5	5	4	4	5	2	4	2	3	3	5	4	4	3	4	4	3	2	4	4	4	2	4	4	4	4	42	28	2
1	29	2	1	5	2	1	1	3	3	5	5	3	4	5	4	2	5	5	4	4	5	2	4	2	3	3	5	4	4	3	4	4	3	2	4	4	4	2	4	4	4	4	42	28	2
1	28	3	2	5	1	1	1	3	3	4	3	3	3	4	5	5	4	3	4	1	5	3	5	2	3	3	3	5	5	4	4	4	3	3	5	5	3	1	1	3	3	5	43	27	2
1	28	3	1	6	1	1	1	3	3	4	3	3	3	4	5	5	4	3	4	1	5	3	5	2	3	3	3	5	5	4	4	4	3	3	5	5	3	1	1	3	3	5	43	27	2
1	28	3	3	2	1	1	1	3	3	4	3	3	3	4	5	5	4	3	4	1	5	3	5	2	3	3	3	5	5	4	4	4	3	3	5	5	3	1	1	3	3	5	43	27	2
1	29	2	2	1	2	1	1	3	3	5	5	3	4	5	4	2	5	5	4	4	5	2	4	2	3	3	5	4	4	3	4	4	3	2	4	4	4	2	4	4	4	4	47	21	2
2	25	2	1	6	1	1	1	4	1	2	4	3	3	2	3	3	2	5	5	4	4	5	1	4	1	5	4	4	5	1	5	4	3	5	5	3	5	4	1	3	3	5	45	20	2
2	25	2	2	1	1	1	1	4	1	2	4	3	3	2	3	3	2	5	5	4	4	5	1	4	1	5	4	4	5	1	5	4	3	5	5	3	5	4	1	3	3	5	45	20	2
1	36	3	2	1	2	1	1	5	3	4	3	3	2	3	3	2	4	4	4	5	4	4	4	4	3	5	3	4	5	3	4	4	3	4	4	5	3	4	1	2	2	5	44	20	3
1	36	3	4	1	2	1	1	5	3	4	3	3	2	3	3	2	4	4	4	5	4	4	4	4	3	5	3	4	5	3	4	4	3	4	4	5	3	4	1	2	2	5	44	20	3
2	25	2	2	5	1	1	1	4	1	2	4	3	3	2	3	3	2	5	5	4	4	5	1	4	1	5	4	4	5	1	5	4	3	5	5	3	5	4	1	3	3	5	32	20	2
1	34	3	1	4	1	1	1	4	5	2	2	2	2	3	3	2	2	5	4	5	5	0	4	4	5	5	4	5	5	2	4	5	5	5	4	4	3	3	1	2	2	5	46	16	2
1	34	3	1	1	1	1	1	4	5	2	2	2	2	3	3	2	2	5	4	5	5	0	4	4	5	5	4	5	5	2	4	5	5	5	4	4	3	3	1	2	2	5	46	16	2
1	34	3	1	1	1	1	1	5	4	4	3	3	4	3	2	1	2	1	3	2	1	3	3	3	4	5	4	4	2	4	5	4	2	1	1	5	5	4	3	4	4	5	45	31	2
1	34	3	3	4	2	1	1	2	2	3	4	3	3	2	3	3	4	5	5	4	5	2	5	2	2	2	4	4	4	3	5	4	4	1	2	5	4	3	1	3	3	5	45	31	2
1	33	3	3	6	1	1	1	2	3	3	1	1	2	3	3	3	4	1	3	1	1	3	3	3	3	5	1	2	5	3	4	5	5	3	3	5	5	2	1	2	2	4	49	28	2
1	48	4	4	5	1	1	1	3	3	4	3	2	4	3	2	4	4	4	4	1	1	3	5	2	3	4	5	4	4	4	4	4	4	5	4	4	2	1	4	4	5	5	44	22	3
1	48	4	3	6	1	1	1	3	3	4	3	2	4	3	2	4	4	4	4	1	1	3	5	2	3	4	5	4	4	4	4	4	4	5	4	4	2	1	4	4	5	5	44	22	3
1	32	4	1	3	1	1	1	3	3	4	3	2	4	3	2	4	2	4	4	1	1	3	5	2	3	4	5	4	4	4	4	4	4	5	4	4	2	1	4	4	5	5	44	22	2
1	34	3	1	2	2	1	1	2	2	3	4	3	3	3	3	3	5	5	5	4	5	1	5	1	2	2	4	4	4	3	5	4	4	1	2	5	4	3	1	3	3	5	40	22	2
1	34	3	2	4	2	1	1	2	2	3	4	3	3	3	3	3	5	5	5	4	5	1	5	1	2	2	4	4	4	3	5	4	4	1	2	5	4	3	1	3	3	5	40	22	2
1	34	3	1	6	2	1	1	2	2	3	4	3	3	3	3	3	5	5	5	4	5	1	5	1	2	2	4	4	4	3	5	4	4	1	2	5	4	3	1	3	3	5	47	21	2
1	34	3	1	3	2	1	1	2	2	3	4	3	3	2	3	3	4	5	5	4	5	2	5	2	2	2	4	4	4	3	5	4	4	1	2	5	4	3	1	3	3	5	40	21	2
1	34	3	2	6	2	1	1	2	2	3	4	3	3	2	3	3	4	5	5	4	5	2	5	2	2	2	4	4	4	3	5	4	4	1	2	5	4	3	1	3	3	5	40	21	2
1	34	3	1	1	1	1	1	5	4	4	3	3	4	3	2	1	2	1	3	2	1	3	3	3	4	5	4	4	2	4	5	4	2	1	1	5	5	4	3	4	4	5	40	20	2
1	34	3	1	6	1	1	1	5	4	4	3	3	4	3	2	1	2	1	3	2	1	3	3	3	4	5	4	4	2	4	5	4	2	1	1	5	5	4	3	4	4	5	40	20	2
2	27	3	2	1	1	1	1	5	3	2	2	2	2	1	5	4	5	4	5	5	5	3	5	4	3	2	4	5	4	4	4	5	4	5	4	2	5	2	1	2	2	5	45	18	2
2	27	3	1	2	1	1	1	5	3	2	2	2	2	1	5	4	5	4	5	5	5	3	5	4	3	2	4	5	4	4	4	5	4	5	4	2	5	2	1	2	2	5	45	18	2
2	27	3	1	3	1	1	1	5	3	2	2	2	2	1	5	4	2	4	5	5	5	3	5	4	3	2	4	5	4	4	4	5	4	5	4	2	5	2	1	2	2	5	45	18	2
1	33	3	1	6	1	1	1	2	3	3	1	1	2	3	3	3	4	1	3	1	1	3	3	3	3	5	1	2	5	3	4	5	5	3	3	5	5	2	1	2	2	4	43	16	2
1	33	3	1	1	1	1	1	2	3	3	1	1	2	3	3	3	4	1	3	1	1	3	3	3	3	5	1	2	5	3	4	5	5	3	3	5	5	2	1	2	2	4	43	16	2
1	28	3	4	2	1	1	1	3	3	4	4	2	2	4	5	4	2	2	3	3	2	5	3	4	3	5	2	5	5	4	4	4	4	3	3	4	2	2	1	2	2	5	41	25	2
1	28	3	2	4	1	1	1	3	3	4	4	2	2	4	5	4	2	2	3	3	2	5	3	4	3	5	2	5	5	4	4	4	4	3	3	4	2	2	1	2	2	5	41	25	2
1	28	3	2	5	1	1	1	3	3	4	4	2	2	4	5	4	2	2	3	3	2	5	3	4	3	5	2	5	5	4	4	4	4	3	3	4	2	2	1	2	2	5	47	21	2
1	43	4	4	1	1	1	2	3	4	2	2	3	2	2	4	3	5	3	2	4	3	2	2	2	4	1	4	4	5	3	4	3	5	4	5	1	3	2	1	2	1	4	49	32	3
1	24	3	3	5	3	1	1	3	4	2	3	3	2	2	2	3	5	5	4	5	5	4	4	5	4	4	4	4	2	2	2	2	2	1	5	4	4	4	4	2	2	3	49	32	1
1	28	2	2	6	2	1	1	5	5	5	5	5	5	4	3	3	4	5	5	5	5	2	5	3	5	1	4	2	3	4	4	4	4	4	4	2	3	4	3	5	5	4	49	32	2
1	37	3	1	6	1	1	1	4	2	4	5	3	5	4	3	3	2	5	5	4	5	3	5	3	2	5	2	4	4	3	4	5	2	3	4	4	4	3	1	5	5	5	45	31	3
1	28	2	1	6	2	1	1	5	5	5	5	5	5	4	3	3	4	5	5	5	5	2	5	3	5	1	4	2	3	4	4	4	4	4	4	2	3	4	3	5	5	4	41	30	2
1	28	2	2	5	2	1	1	5	5	5	5	5	5	4	3	3	4	5	5	5	5	2	5	3	5	1	4	2	3	4	4	4	4	4	4	2	3	4	3	5	5	4	41	30	2
1	30	3	1	4	1	1	1	5	3	4	4	2	5	4	3	3	4	5	4	2	5	4	4	4	3	4	5	5	2	1	5	5	4	1	5	4	5	1	1	5	5	5	49	28	2
1	36	2	2	1	1	1	1	3	3	4	4	5	5	3	4	3	5	5	5	5	5	3	5	5	3	4	2	2	5	1	4	5	4	4	5	4	4	2	2	5	5	5	49	28	3
1	28	3	1	2	1	1	1	4	3	4	5	2	3	5	5	3	2	2	3	3	2	4	3	3	3	4	2	5	5	3	3	4	4	3	5	3	1	2	2	3	3	5	49	28	2
1	36	2	1	4	1	1	1	3	3	4	4	5	5	3	4	3	5	5	5	5	5	3	5	5	3	4	2	2	5	1	4	5	4	4	5	4	4	2	2	5	5	5	42	28	3
1	36	2	2	6	1	1	1	3	3	4	4	5	5	3	4	3	5	5	5	5	5	3	5	5	3	4	2	2	5	1	4	5	4	4	5	4	4	2	2	5	5	5	42	28	3
1	28	2	2	1	2	1	1	5	5	5	5	5	5	3	3	2	5	5	5	5	5	3	5	5	5	1	4	2	3	4	4	4	4	4	4	2	3	4	3	5	5	4	41	28	2
1	28	2	1	6	2	1	1	5	5	5	5	5	5	3	3	2	5	5	5	5	5	3	5	5	5	1	4	2	3	4	4	4	4	4	4	2	3	4	3	5	5	4	41	28	2
1	37	3	4	4	1	1	1	4	2	4	5	3	5	4	3	3	2	5	5	4	5	3	5	3	2	5	2	4	4	3	4	5	2	3	4	4	4	3	1	5	5	5	41	27	3
1	37	3	2	4	1	1	1	4	2	4	5	3	5	4	3	3	2	5	5	4	5	3	5	3	2	5	2	4	4	3	4	5	2	3	4	4	4	3	1	5	5	5	41	27	3
1	28	3	1	4	1	1	1	4	3	4	5	2	3	5	5	3	2	2	3	3	2	4	3	3	3	4	2	5	5	3	3	4	4	3	5	3	1	2	2	3	3	5	40	27	2
1	28	3	1	1	1	1	1	4	3	4	5	2	3	5	5	3	2	2	3	3	2	4	3	3	3	4	2	5	5	3	3	4	4	3	5	3	1	2	2	3	3	5	40	27	2
1	30	3	4	4	1	1	1	5	3	4	4	2	5	4	3	3	4	5	4	2	5	4	4	4	3	4	5	5	2	1	5	5	4	1	5	4	5	1	1	5	5	5	39	25	2
1	30	3	3	4	1	1	1	5	3	4	4	2	5	4	3	3	4	5	4	2	5	4	4	4	3	4	5	5	2	1	5	5	4	1	5	4	5	1	1	5	5	5	39	25	2
1	31	3	2	1	3	1	1	2	4	4	3	2	4	3	2	4	5	5	5	4	4	3	5	5	4	3	3	5	3	2	4	5	3	3	5	5	4	1	1	4	4	5	41	22	2
1	31	3	1	3	3	1	1	2	4	4	3	2	4	3	2	4	5	5	5	4	4	3	5	5	4	3	3	5	3	2	4	5	3	3	5	5	4	1	1	4	4	5	41	22	2
1	31	3	3	1	3	1	1	2	4	4	3	2	4	3	2	4	3	5	5	4	4	3	5	5	4	3	3	5	3	2	4	5	3	3	5	5	4	1	1	4	4	5	30	22	2
1	28	2	1	3	2	1	1	5	5	5	5	5	5	3	3	2	5	5	5	5	5	3	5	5	5	1	4	2	3	4	4	4	4	4	4	2	3	4	3	5	5	4	47	21	2
1	43	4	2	1	1	1	2	2	4	2	2	3	2	2	4	3	5	3	2	4	3	2	2	2	4	1	4	4	5	3	4	3	5	4	5	1	3	2	1	2	1	4	40	18	3
1	43	4	1	1	1	1	2	3	4	2	2	3	2	2	4	3	5	3	2	4	3	2	2	2	4	1	4	4	5	3	4	3	5	4	5	1	3	2	1	2	1	4	40	18	3
1	24	3	1	4	3	1	1	3	4	2	3	3	2	2	2	3	5	5	4	5	5	4	4	5	4	4	4	4	2	2	2	2	2	1	5	4	4	4	4	2	2	3	36	17	1
1	24	3	1	6	3	1	1	3	4	2	3	3	2	2	2	3	5	5	4	5	5	4	4	5	4	4	4	4	2	2	2	2	2	1	5	4	4	4	4	2	2	3	36	17	1
1	48	3	3	6	1	1	1	1	2	4	5	4	1	4	5	1	5	1	4	5	1	5	4	5	2	1	5	5	5	2	4	4	2	3	5	4	3	1	1	1	1	5	49	32	3
1	29	3	3	1	1	1	1	3	2	3	2	2	4	3	4	3	2	2	5	3	2	4	5	3	2	5	2	5	4	4	3	5	3	4	4	4	3	1	1	4	4	5	49	32	2
1	33	3	3	5	1	1	1	3	4	3	3	2	3	5	5	4	4	4	5	5	4	5	5	5	4	3	5	5	5	1	5	4	2	3	3	4	3	3	1	3	3	4	43	32	2
1	33	3	3	3	1	1	1	3	4	3	3	2	3	5	5	4	4	4	5	5	4	5	5	5	4	3	5	5	5	1	5	4	2	3	3	4	3	3	1	3	3	4	39	25	2
1	33	3	1	1	1	1	1	3	4	3	3	2	3	5	5	4	4	4	5	5	4	5	5	5	4	3	5	5	5	1	5	4	2	3	3	4	3	3	1	3	3	4	39	25	2
1	48	3	3	2	1	1	1	1	2	4	5	4	1	4	5	1	5	1	4	5	1	5	4	5	2	1	5	5	5	2	4	4	2	3	5	4	3	1	1	1	1	5	39	24	3
1	48	3	4	6	1	1	1	1	2	4	5	4	1	4	5	1	5	1	4	5	1	5	4	5	2	1	5	5	5	2	4	4	2	3	5	4	3	1	1	1	1	5	39	24	3
1	32	3	4	1	1	1	1	3	2	3	3	3	4	3	4	3	5	4	3	1	4	2	2	4	2	5	4	4	5	2	4	4	5	2	5	1	4	1	1	4	4	4	38	23	2
1	32	3	2	5	1	1	1	3	2	3	3	3	4	3	4	3	5	4	3	1	4	2	2	4	2	5	4	4	5	2	4	4	5	2	5	1	4	1	1	4	4	4	38	23	2
1	32	3	1	1	1	1	1	3	2	3	3	3	4	3	4	3	2	4	3	1	4	2	2	4	2	5	4	4	5	2	4	4	5	2	5	1	4	1	1	4	4	4	31	23	2
1	43	3	2	1	1	1	2	4	3	3	3	3	3	3	3	3	4	3	3	3	3	0	3	0	3	4	3	4	4	4	4	4	4	4	5	1	2	3	1	3	3	4	47	21	3
1	27	2	2	4	2	1	1	5	4	3	2	1	3	2	2	2	5	5	5	4	5	4	5	3	4	4	5	4	3	3	3	3	3	3	4	4	3	3	2	3	3	5	47	21	2
1	28	3	4	1	1	1	1	3	2	3	2	2	4	3	4	3	2	2	5	3	2	4	5	3	2	5	2	5	4	4	3	5	3	4	4	4	3	1	1	4	4	5	41	21	2
1	29	3	1	1	1	1	1	3	2	3	2	2	4	3	4	3	2	2	5	3	2	4	5	3	2	5	2	5	4	4	3	5	3	4	4	4	3	1	1	4	4	5	41	21	2
1	30	3	1	6	1	1	2	4	3	3	3	3	3	3	3	3	4	3	3	3	3	0	3	0	3	4	3	4	4	4	4	4	4	4	5	1	2	3	1	3	3	4	40	21	2
1	30	3	4	5	1	1	2	4	3	3	3	3	3	3	3	3	4	3	3	3	3	0	3	0	3	4	3	4	4	4	4	4	4	4	5	1	2	3	1	3	3	4	40	21	2
1	29	2	1	2	2	1	1	5	4	3	2	1	3	2	2	2	5	5	5	4	5	4	5	3	4	4	5	4	3	3	3	3	3	3	4	4	3	3	2	3	3	5	38	15	2
1	30	2	2	6	2	1	1	5	4	3	2	1	3	2	2	2	5	5	5	4	5	4	5	3	4	4	5	4	3	3	3	3	3	3	4	4	3	3	2	3	3	5	38	15	2
1	34	2	1	3	2	1	1	2	3	3	1	1	2	4	5	4	5	4	5	4	4	3	5	3	3	2	3	3	1	2	4	2	2	1	4	4	3	4	4	2	2	4	49	32	2
1	34	3	1	4	2	1	1	2	2	5	5	3	3	5	3	4	3	4	5	3	4	4	5	4	2	2	3	3	3	3	4	1	3	1	1	4	5	3	2	3	3	5	43	32	2
1	32	3	3	1	1	1	1	3	1	3	2	2	2	2	3	3	5	5	4	2	5	5	4	5	1	4	4	5	5	4	4	5	1	2	4	3	3	1	1	2	2	4	43	32	2
1	36	3	2	1	2	1	1	2	2	5	5	3	3	5	3	4	3	4	5	3	4	4	5	4	2	2	3	3	3	3	4	1	3	1	1	4	5	3	2	3	3	5	33	28	3
1	36	3	2	1	2	1	1	2	2	5	5	3	3	5	3	4	3	4	5	3	4	4	5	4	2	2	3	3	3	3	4	1	3	1	1	4	5	3	2	3	3	5	33	28	3
1	25	3	1	1	1	1	1	4	3	4	4	3	3	4	5	4	5	4	5	5	5	5	5	5	3	4	5	4	5	3	4	4	4	4	5	2	2	1	1	3	3	2	39	27	2
1	25	3	4	5	1	1	1	4	3	4	4	3	3	4	5	4	5	4	5	5	5	5	5	5	3	4	5	4	5	3	4	4	4	4	5	2	2	1	1	3	3	2	39	27	2
1	25	3	1	6	1	1	1	4	3	4	4	3	3	4	5	4	2	4	5	5	5	5	5	5	3	4	5	4	5	3	4	4	4	4	5	2	2	1	1	3	3	2	39	27	2
1	30	3	3	1	1	1	1	3	3	2	3	2	3	4	3	3	5	5	5	1	5	5	3	5	3	1	3	5	4	3	4	3	1	4	4	4	4	1	1	3	3	5	38	20	2
1	30	3	3	4	1	1	1	3	3	2	3	2	3	4	3	3	5	5	5	1	5	5	3	5	3	1	3	5	4	3	4	3	1	4	4	4	4	1	1	3	3	5	38	20	2
1	29	2	1	4	2	1	1	2	3	3	1	1	2	4	5	4	5	4	5	4	4	3	5	3	3	2	3	3	1	2	4	2	2	1	4	4	3	4	4	2	2	4	34	20	2
1	29	2	1	3	2	1	1	2	3	3	1	1	2	4	5	4	5	4	5	4	4	3	5	3	3	2	3	3	1	2	4	2	2	1	4	4	3	4	4	2	2	4	34	20	2
1	30	3	1	4	1	1	1	3	3	2	3	2	3	4	3	3	1	5	5	1	5	5	3	5	3	1	3	5	4	3	4	3	1	4	4	4	4	1	1	3	3	5	32	20	2
1	32	3	1	3	1	1	1	3	1	3	2	2	2	2	3	3	5	5	4	2	5	5	4	5	1	4	4	5	5	4	4	5	1	2	4	3	3	1	1	2	2	4	38	17	2
1	32	3	2	1	1	1	1	3	1	3	2	2	2	2	3	3	5	5	4	2	5	5	4	5	1	4	4	5	5	4	4	5	1	2	4	3	3	1	1	2	2	4	38	17	2
1	31	2	2	1	2	1	1	3	4	5	2	2	3	2	2	1	2	4	2	1	2	2	4	2	4	2	3	4	4	2	3	4	3	2	5	4	3	2	1	3	3	5	37	17	2
1	31	2	2	1	2	1	1	3	4	5	2	2	3	2	2	1	2	4	2	1	2	2	4	2	4	2	3	4	4	2	3	4	3	2	5	4	3	2	1	3	3	5	37	17	2
1	31	2	1	2	2	1	1	3	4	5	2	2	3	2	2	1	2	4	2	1	2	2	4	2	4	2	3	4	4	2	3	4	3	2	5	4	3	2	1	3	3	5	37	17	2
2	30	2	3	1	1	1	1	4	3	3	3	3	2	2	2	1	1	1	5	3	1	2	5	4	3	3	3	3	4	3	4	4	5	4	5	3	1	1	1	2	2	4	49	32	2
1	28	2	4	1	2	1	1	3	2	3	3	2	3	5	5	3	4	2	5	4	3	3	3	5	2	5	4	2	4	3	3	3	2	2	2	3	2	4	5	3	3	5	35	24	2
1	28	2	1	2	2	1	1	3	2	3	3	2	3	5	5	3	4	2	5	4	3	3	3	5	2	5	4	2	4	3	3	3	2	2	2	3	2	4	5	3	3	5	35	24	2
1	28	2	1	4	2	1	1	3	2	3	3	2	3	5	5	3	2	2	5	4	3	3	3	5	2	5	4	2	4	3	3	3	2	2	2	3	2	4	5	3	3	5	35	24	2
2	30	2	3	4	1	1	1	4	3	3	3	3	2	2	2	1	1	1	5	3	1	2	5	4	3	3	3	3	4	3	4	4	5	4	5	3	1	1	1	2	2	4	38	16	2
2	30	2	1	6	1	1	1	4	3	3	3	3	2	2	2	1	1	1	5	3	1	2	5	4	3	3	3	3	4	3	4	4	5	4	5	3	1	1	1	2	2	4	38	16	2
2	30	2	1	4	1	1	1	4	3	4	4	4	3	5	5	1	1	3	4	3	4	5	3	3	3	4	3	4	4	2	3	4	5	3	4	1	4	1	1	3	3	5	36	26	2
2	30	2	3	6	1	1	1	4	3	4	4	4	3	5	5	1	1	3	4	3	4	5	3	3	3	4	3	4	4	2	3	4	5	3	4	1	4	1	1	3	3	5	36	26	2
2	30	2	1	6	1	1	1	4	3	4	4	4	3	5	5	1	1	3	4	3	4	5	3	3	3	4	3	4	4	2	3	4	5	3	4	1	4	1	1	3	3	5	34	26	2
1	25	2	1	4	3	1	1	4	1	4	3	2	4	3	3	3	5	5	4	5	4	3	1	4	1	3	2	3	2	2	4	3	2	3	4	3	2	3	3	4	2	5	49	32	2
1	43	2	3	6	1	1	1	3	2	2	2	2	4	5	5	3	4	2	4	3	2	2	4	2	2	3	3	3	2	3	3	3	2	2	2	4	3	3	3	4	4	3	43	32	3
1	34	3	4	6	2	1	1	4	3	2	3	3	2	4	4	4	4	4	4	4	4	4	4	4	3	4	4	3	4	4	4	4	4	3	1	3	2	2	1	2	2	5	45	31	2
1	34	2	1	2	1	1	1	3	2	2	2	2	4	2	2	1	3	2	4	3	2	3	4	3	2	3	3	3	2	3	3	3	2	2	2	4	3	3	3	4	4	3	49	28	2
2	30	2	1	6	1	1	1	4	3	3	2	2	3	2	2	2	5	5	5	5	5	4	5	5	3	4	4	5	4	4	4	4	5	1	1	1	2	1	1	3	3	5	49	28	2
1	35	3	3	6	1	1	1	3	4	4	4	3	3	4	3	3	4	3	2	1	2	5	1	5	4	1	2	4	3	3	3	3	3	3	3	5	2	1	1	3	3	4	34	24	3
1	35	3	3	1	1	1	1	3	4	4	4	3	3	4	3	3	4	3	2	1	2	5	1	5	4	1	2	4	3	3	3	3	3	3	3	5	2	1	1	3	3	4	34	24	3
1	35	3	1	1	1	1	1	3	4	4	4	3	3	4	3	3	3	3	2	1	2	5	1	5	4	1	2	4	3	3	3	3	3	3	3	5	2	1	1	3	3	4	34	24	3
2	30	3	2	5	2	1	1	2	3	3	2	2	4	5	5	3	1	4	2	1	4	4	3	4	3	4	2	3	3	4	4	3	1	2	2	4	3	3	1	4	4	5	33	24	2
2	30	3	1	1	2	1	1	2	3	3	2	2	4	5	5	3	1	4	2	1	4	4	3	4	3	4	2	3	3	4	4	3	1	2	2	4	3	3	1	4	4	5	33	24	2
2	30	3	1	4	2	1	1	2	3	3	2	2	4	5	5	3	1	4	2	1	4	4	3	4	3	4	2	3	3	4	4	3	1	2	2	4	3	3	1	4	4	5	33	24	2
1	28	2	2	4	1	1	1	3	2	2	2	2	4	5	5	3	4	2	4	3	2	2	4	2	2	3	3	3	2	3	3	3	2	2	2	4	3	3	3	4	4	3	33	23	2
1	28	2	4	2	1	1	1	3	2	2	2	2	4	5	5	3	4	2	4	3	2	2	4	2	2	3	3	3	2	3	3	3	2	2	2	4	3	3	3	4	4	3	33	23	2
1	26	2	1	3	2	1	1	4	4	5	5	4	2	1	3	2	5	5	4	1	5	4	5	3	4	4	3	3	3	3	3	4	3	4	4	4	3	1	1	2	4	3	36	22	2
1	26	2	4	5	2	1	1	4	4	5	5	4	2	1	3	2	5	5	4	1	5	4	5	3	4	4	3	3	3	3	3	4	3	4	4	4	3	1	1	2	4	3	36	22	2
1	26	2	2	1	2	1	1	4	4	5	5	4	2	1	3	2	2	5	4	1	5	4	5	3	4	4	3	3	3	3	3	4	3	4	4	4	3	1	1	2	4	3	36	22	2
1	29	3	4	1	2	1	1	4	3	2	3	3	2	4	4	4	4	4	4	4	4	4	4	4	3	4	4	3	4	4	4	4	4	3	1	3	2	2	1	2	2	5	35	22	2
1	29	3	1	3	2	1	1	4	3	2	3	3	2	4	4	4	4	4	4	4	4	4	4	4	3	4	4	3	4	4	4	4	4	3	1	3	2	2	1	2	2	5	35	22	2
1	25	2	2	6	3	1	1	4	1	4	3	2	4	3	3	3	5	5	4	5	4	3	1	4	1	3	2	3	2	2	4	3	2	3	4	3	2	3	3	4	2	5	34	22	2
1	25	2	2	4	3	1	1	4	1	4	3	2	4	3	3	3	3	5	4	5	4	3	1	4	1	3	2	3	2	2	4	3	2	3	4	3	2	3	3	4	2	5	31	22	2
1	29	3	3	5	1	1	1	4	2	3	3	3	2	3	4	3	5	3	4	4	4	5	2	4	2	3	3	5	5	1	3	5	4	1	1	4	3	1	1	2	2	4	34	21	2
1	29	3	2	1	1	1	1	4	2	3	3	3	2	3	4	3	5	3	4	4	4	5	2	4	2	3	3	5	5	1	3	5	4	1	1	4	3	1	1	2	2	4	34	21	2
1	29	3	2	4	1	1	1	4	2	3	3	3	2	3	4	3	1	3	4	4	4	5	2	4	2	3	3	5	5	1	3	5	4	1	1	4	3	1	1	2	2	4	34	21	2
2	30	2	1	4	1	1	1	4	3	3	2	2	3	2	2	2	2	5	5	5	5	4	5	5	3	4	4	5	4	4	4	4	5	1	1	1	2	1	1	3	3	5	34	16	2
2	30	2	2	6	1	1	1	4	3	3	2	2	3	2	2	2	5	5	5	5	5	4	5	5	3	4	4	5	4	4	4	4	5	1	1	1	2	1	1	3	3	5	33	16	2
1	28	2	4	6	1	1	1	3	2	2	2	2	4	2	2	1	3	2	4	3	2	3	4	3	2	3	3	3	2	3	3	3	2	2	2	4	3	3	3	4	4	3	33	15	2
1	28	2	4	3	1	1	1	3	2	2	2	2	4	2	2	1	3	2	4	3	2	3	4	3	2	3	3	3	2	3	3	3	2	2	2	4	3	3	3	4	4	3	33	15	2
1	29	3	1	2	1	1	1	5	5	5	5	3	4	3	4	3	5	4	1	1	1	3	1	5	5	1	3	4	4	3	3	4	4	1	2	3	2	1	1	4	4	5	32	27	2
1	29	3	2	3	1	1	1	5	5	5	5	3	4	3	4	3	5	4	1	1	1	3	1	5	5	1	3	4	4	3	3	4	4	1	2	3	2	1	1	4	4	5	32	27	2
1	29	3	1	6	1	1	1	5	5	5	5	3	4	3	4	3	5	4	1	1	1	3	1	5	5	1	3	4	4	3	3	4	4	1	2	3	2	1	1	4	4	5	32	27	2
1	29	3	4	1	1	1	1	5	5	5	5	3	4	3	4	3	5	4	1	1	1	3	1	5	5	1	3	4	4	3	3	4	4	1	2	3	2	1	1	4	4	5	32	27	2
1	29	3	4	2	1	1	1	5	5	5	5	3	4	3	4	3	2	4	1	1	1	3	1	5	5	1	3	4	4	3	3	4	4	1	2	3	2	1	1	4	4	5	32	27	2
1	29	3	1	3	1	1	1	5	5	5	5	3	4	3	4	3	1	4	1	1	1	3	1	5	5	1	3	4	4	3	3	4	4	1	2	3	2	1	1	4	4	5	32	27	2
1	29	3	1	1	1	1	1	5	5	5	5	3	4	2	2	3	5	4	1	1	1	4	1	3	5	1	3	4	4	3	3	4	4	1	2	3	2	1	1	4	4	5	32	24	2
1	29	3	1	5	1	1	1	5	5	5	5	3	4	2	2	3	5	4	1	1	1	4	1	3	5	1	3	4	4	3	3	4	4	1	2	3	2	1	1	4	4	5	32	24	2
1	29	3	2	1	1	1	1	5	5	5	5	3	4	2	2	3	1	4	1	1	1	4	1	3	5	1	3	4	4	3	3	4	4	1	2	3	2	1	1	4	4	5	32	24	2
1	30	3	1	6	1	1	1	3	1	4	3	3	3	4	3	3	2	5	3	3	3	2	3	5	1	3	3	3	3	2	3	2	3	2	3	3	3	3	1	3	3	4	31	23	2
1	30	3	1	1	1	1	1	3	1	4	3	3	3	4	3	3	2	5	3	3	3	2	3	5	1	3	3	3	3	2	3	2	3	2	3	3	3	3	1	3	3	4	31	23	2
1	30	3	1	3	1	1	1	3	1	4	3	3	3	4	3	3	2	5	3	3	3	2	3	5	1	3	3	3	3	2	3	2	3	2	3	3	3	3	1	3	3	4	31	23	2
1	30	3	1	1	1	1	1	5	2	3	4	4	1	3	3	2	5	5	5	5	5	3	5	3	2	5	3	4	4	2	3	4	2	3	4	3	2	2	1	1	1	4	34	20	2
1	30	3	1	2	1	1	1	5	2	3	4	4	1	3	3	2	5	5	5	5	5	3	5	3	2	5	3	4	4	2	3	4	2	3	4	3	2	2	1	1	1	4	34	20	2
1	30	3	2	2	1	1	1	5	2	3	4	4	1	3	3	2	2	5	5	5	5	3	5	3	2	5	3	4	4	2	3	4	2	3	4	3	2	2	1	1	1	4	34	20	2
1	35	3	2	6	1	1	1	5	4	4	3	2	2	3	3	2	4	2	2	4	3	4	4	3	4	1	4	3	5	2	5	3	2	2	2	3	2	2	1	2	2	4	32	19	3
1	35	3	1	4	1	1	1	5	4	4	3	2	2	3	3	2	4	2	2	4	3	4	4	3	4	1	4	3	5	2	5	3	2	2	2	3	2	2	1	2	2	4	32	19	3
1	35	3	1	6	1	1	1	5	4	4	3	2	2	3	3	2	2	2	2	4	3	4	4	3	4	1	4	3	5	2	5	3	2	2	2	3	2	2	1	2	2	4	31	19	3
1	38	3	4	6	1	1	1	4	2	3	2	2	2	3	1	2	4	4	2	1	1	1	5	3	2	2	3	3	3	2	3	3	2	1	3	3	4	2	1	2	2	4	30	15	3
1	38	3	1	4	1	1	1	4	2	3	2	2	2	3	1	2	4	4	2	1	1	1	5	3	2	2	3	3	3	2	3	3	2	1	3	3	4	2	1	2	2	4	30	15	3
1	28	3	2	1	1	1	1	4	2	3	2	2	2	3	1	2	2	4	2	1	1	1	5	3	2	2	3	3	3	2	3	3	2	1	3	3	4	2	1	2	2	4	30	15	2
1	37	2	1	3	1	1	1	5	5	4	4	5	2	3	3	3	5	5	5	5	5	3	5	5	5	5	3	4	3	3	4	4	2	4	3	1	3	1	1	2	2	5	45	31	3
1	37	2	1	1	1	1	1	5	5	4	4	5	2	3	3	3	5	5	5	5	5	3	5	5	5	5	3	4	3	3	4	4	2	4	3	1	3	1	1	2	2	5	33	24	3
1	37	2	1	4	1	1	1	5	5	4	4	5	2	3	3	3	5	5	5	5	5	3	5	5	5	5	3	4	3	3	4	4	2	4	3	1	3	1	1	2	2	5	33	24	3
1	27	2	1	5	1	1	1	5	5	5	5	3	3	4	5	4	5	5	5	1	3	5	5	3	5	1	5	1	5	5	5	1	2	5	1	2	1	1	1	3	3	5	30	29	2
1	27	2	1	1	1	1	1	5	5	5	5	3	3	4	5	4	5	5	5	1	3	5	5	3	5	1	5	1	5	5	5	1	2	5	1	2	1	1	1	3	3	5	30	29	2
1	27	2	2	6	1	1	1	5	5	5	5	3	3	4	5	4	1	5	5	1	3	5	5	3	5	1	5	1	5	5	5	1	2	5	1	2	1	1	1	3	3	5	30	29	2
1	35	3	3	3	1	1	1	3	2	3	2	2	2	2	2	2	5	4	4	1	1	5	5	4	2	4	3	3	3	2	2	4	1	1	4	3	4	1	1	2	2	4	29	15	3
1	35	3	3	4	1	1	1	3	2	3	2	2	2	2	2	2	5	4	4	1	1	5	5	4	2	4	3	3	3	2	2	4	1	1	4	3	4	1	1	2	2	4	29	15	3
1	28	3	2	6	1	1	1	3	2	3	2	2	2	2	2	2	1	4	4	1	1	5	5	4	2	4	3	3	3	2	2	4	1	1	4	3	4	1	1	2	2	4	29	15	2
1	30	3	2	5	1	1	1	3	2	4	5	3	3	5	5	3	5	4	5	4	4	3	5	3	2	4	2	3	3	2	3	2	2	1	4	2	2	1	1	3	4	4	26	28	2
1	30	3	3	6	1	1	1	3	2	4	5	3	3	5	5	3	5	4	5	4	4	3	5	3	2	4	2	3	3	2	3	2	2	1	4	2	2	1	1	3	4	4	26	28	2
1	24	2	1	6	1	1	1	3	5	4	4	3	3	4	3	3	3	3	2	5	5	4	5	5	5	3	4	2	3	3	4	4	2	1	2	1	2	2	2	3	3	4	34	24	1
1	24	2	3	4	1	1	1	3	5	4	4	3	3	4	3	3	4	3	2	5	5	4	5	5	5	3	4	2	3	3	4	4	2	1	2	1	2	2	2	3	3	4	28	24	1
1	24	2	2	6	1	1	1	3	5	4	4	3	3	4	3	3	4	3	2	5	5	4	5	5	5	3	4	2	3	3	4	4	2	1	2	1	2	2	2	3	3	4	28	24	1
1	30	3	4	2	1	1	1	3	2	4	5	3	3	5	5	3	5	4	5	4	4	3	5	3	2	4	2	3	3	2	3	2	2	1	4	2	2	1	1	3	4	4	47	21	2
1	25	2	1	2	1	1	1	3	2	4	4	3	2	4	3	3	5	4	5	5	4	3	5	5	2	1	1	1	2	2	2	1	1	3	5	3	2	1	1	2	1	4	45	31	2
1	25	2	3	1	1	1	1	3	2	4	4	3	2	4	3	3	5	4	5	5	4	3	5	5	2	1	1	1	2	2	2	1	1	3	5	3	2	1	1	2	1	4	24	23	2
1	25	2	2	4	1	1	1	3	2	4	4	3	2	4	3	3	5	4	5	5	4	3	5	5	2	1	1	1	2	2	2	1	1	3	5	3	2	1	1	2	1	4	24	23	2
1	40	3	2	5	2	1	1	2	1	3	3	3	2	3	4	3	2	3	4	4	3	5	4	4	1	4	1	1	2	4	2	1	2	2	2	1	1	1	1	2	2	2	45	31	3
1	40	3	2	6	2	1	1	2	1	3	3	3	2	3	4	3	2	3	4	4	3	5	4	4	1	4	1	1	2	4	2	1	2	2	2	1	1	1	1	2	2	2	20	21	3
1	40	3	3	1	2	1	1	2	1	3	3	3	2	3	4	3	2	3	4	4	3	5	4	4	1	4	1	1	2	4	2	1	2	2	2	1	1	1	1	2	2	2	20	21	3
